# Supplementary material for: Hematological abnormalities in patients with malaria and typhoid in Tamale Metropolis of Ghana
Source: BMC Res Notes. 2018 Jun 5;11:353. doi: 10.1186/s13104-018-3456-9 (PMC5989466; doi:10.1186/s13104-018-3456-9)
Supplement: Supplementary file 2 — Additional file 2. Data set of the subjects. This is a SPSS document containing data transribed from the questionnaire. [file 13104_2018_3456_MOESM2_ESM.xlsx]

## Sheet: Sheet1
SAMPLE ID	SEX	AGE Category	MALARIA TEST	WIDAL TEST	SICKLING TEST	DISEASE STATUS	HAEMOGLOBIN	PLATELETS	WBCs	ANAEMIA	THROMBOCYTOPENIA	LEUKOPENIA	BICYTOPENIA	PANCYTOPENIA
340	Female	36-55	Positive	NON-REACTIVE	Negative	Malaria	8	5	0.8	yes	yes	yes	no	yes
495	Female	36-55	Positive	NON-REACTIVE	Negative	Malaria	10.9	34	4.77	yes	yes	no	yes	no
337	Female	18-35	Positive	NON-REACTIVE	Negative	Malaria	13.6	49	5.36	no	yes	no	no	no
547	Female	18-35	Positive	NON-REACTIVE	Negative	Malaria	11.8	51	6.49	yes	yes	no	yes	no
410	Female	18-35	Positive	NON-REACTIVE	Negative	Malaria	12	65	7.99	no	yes	no	no	no
339	Female	56 and above	Positive	NON-REACTIVE	Negative	Malaria	13.8	75	5.2	no	yes	no	no	no
244	Male	56 and above	Positive	NON-REACTIVE	Negative	Malaria	13.7	83	3.2	no	yes	yes	yes	no
335	Female	18-35	Positive	NON-REACTIVE	Negative	Malaria	11.2	85	3.91	yes	yes	yes	no	yes
232	Female	18-35	Positive	NON-REACTIVE	Negative	Malaria	13.5	96	6.39	no	yes	no	no	no
125	Male	18-35	Positive	NON-REACTIVE	Negative	Malaria	15.2	104	5.56	no	yes	no	no	no
418	Female	18-35	Positive	NON-REACTIVE	Negative	Malaria	13.8	106	6.2	no	yes	no	no	no
289	Male	56 and above	Positive	NON-REACTIVE	Negative	Malaria	10.8	110	11.75	yes	yes	no	yes	no
329	Female	18-35	Positive	NON-REACTIVE	Negative	Malaria	12.1	116	2.83	no	yes	yes	yes	no
112	Male	56 and above	Positive	NON-REACTIVE	Positive	Malaria	2.4	122	5.84	yes	yes	no	yes	no
369	Female	56 and above	Positive	NON-REACTIVE	Negative	Malaria	15.4	127	5.31	no	yes	no	no	no
358	Female	18-35	Positive	NON-REACTIVE	Negative	Malaria	12.7	135	4.92	no	yes	no	no	no
613	Female	18-35	Positive	NON-REACTIVE	Negative	Malaria	9.7	142	3.14	yes	yes	yes	no	yes
608	Female	18-35	Positive	NON-REACTIVE	Negative	Malaria	12.9	144	6.9	no	yes	no	no	no
98	Male	18-35	Positive	NON-REACTIVE	Negative	Malaria	14.5	145	4.13	no	yes	no	no	no
501	Female	18-35	Positive	NON-REACTIVE	Negative	Malaria	12.8	149	6.94	no	yes	no	no	no
120	Male	18-35	Positive	NON-REACTIVE	Negative	Malaria	14.4	149	9.02	no	yes	no	no	no
574	Female	18-35	Positive	NON-REACTIVE	Negative	Malaria	14.1	154	4.32	no	no	no	no	no
247	Male	18-35	Positive	NON-REACTIVE	Negative	Malaria	15	155	4.5	no	no	no	no	no
99	Male	36-55	Positive	NON-REACTIVE	Negative	Malaria	12.8	166	6.13	yes	no	no	no	no
265	Male	18-35	Positive	NON-REACTIVE	Negative	Malaria	12.5	169	5.54	yes	no	no	no	no
249	Male	18-35	Positive	NON-REACTIVE	Negative	Malaria	17.3	177	8.37	no	no	no	no	no
332	Female	18-35	Positive	NON-REACTIVE	Negative	Malaria	13.5	190	3.07	no	no	yes	no	no
194	Female	18-35	Positive	NON-REACTIVE	Negative	Malaria	13.9	205	4.08	no	no	no	no	no
119	Male	18-35	Positive	NON-REACTIVE	Negative	Malaria	15.7	205	10.9	no	no	no	no	no
576	Female	18-35	Positive	NON-REACTIVE	Negative	Malaria	13.6	208	5.77	no	no	no	no	no
233	Female	18-35	Positive	NON-REACTIVE	Negative	Malaria	12	209	10.39	no	no	no	no	no
481	Female	18-35	Positive	NON-REACTIVE	Negative	Malaria	14.6	213	5.84	no	no	no	no	no
360	Female	18-35	Positive	NON-REACTIVE	Negative	Malaria	14.2	213	5.97	no	no	no	no	no
626	Female	18-35	Positive	NON-REACTIVE	Negative	Malaria	14.6	214	3.89	no	no	yes	no	no
614	Female	36-55	Positive	NON-REACTIVE	Negative	Malaria	9.5	216	3.91	yes	no	yes	yes	no
578	Female	18-35	Positive	NON-REACTIVE	Negative	Malaria	11	217	4.57	yes	no	no	no	no
248	Male	18-35	Positive	NON-REACTIVE	Negative	Malaria	14.9	219	2.96	no	no	yes	no	no
394	Female	18-35	Positive	NON-REACTIVE	Negative	Malaria	13.3	219	5.84	no	no	no	no	no
96	Male	56 and above	Positive	NON-REACTIVE	Negative	Malaria	17	225	10.57	no	no	no	no	no
399	Female	18-35	Positive	NON-REACTIVE	Negative	Malaria	12.3	237	5.8	no	no	no	no	no
623	Female	56 and above	Positive	NON-REACTIVE	Negative	Malaria	11.7	237	23.32	yes	no	no	no	no
325	Female	36-55	Positive	NON-REACTIVE	Negative	Malaria	14.1	238	5.51	no	no	no	no	no
338	Female	18-35	Positive	NON-REACTIVE	Negative	Malaria	14.9	243	4.84	no	no	no	no	no
407	Female	18-35	Positive	NON-REACTIVE	Negative	Malaria	13.6	247	3.78	no	no	yes	no	no
449	Male	18-35	Positive	NON-REACTIVE	Negative	Malaria	17.9	287	29.66	no	no	no	no	no
490	Female	56 and above	Positive	NON-REACTIVE	Negative	Malaria	14	290	15.9	no	no	no	no	no
555	Female	18-35	Positive	NON-REACTIVE	Negative	Malaria	12.6	292	3.85	no	no	yes	no	no
611	Female	36-55	Positive	NON-REACTIVE	Negative	Malaria	10.3	293	4.96	yes	no	no	no	no
395	Female	18-35	Positive	NON-REACTIVE	Negative	Malaria	10.4	314	5.99	yes	no	no	no	no
476	Female	56 and above	Positive	NON-REACTIVE	Negative	Malaria	13.2	332	6.4	no	no	no	no	no
63	Female	36-55	Positive	NON-REACTIVE	Negative	Malaria	12.7	395	8.3	no	no	no	no	no
373	Female	18-35	Positive	NON-REACTIVE	Negative	Malaria	12.4	412	5.41	no	no	no	no	no
632	Female	36-55	Positive	NON-REACTIVE	Negative	Malaria	11.16	453	5.86	yes	no	no	no	no
385	Female	36-55	Positive	NON-REACTIVE	Negative	Malaria	11.6	453	5.86	yes	no	no	no	no
391	Female	18-35	Negative	REACTIVE	Negative	Typhoid fever	7.8	30	3.92	yes	yes	yes	no	yes
398	Female	18-35	Negative	REACTIVE	Negative	Typhoid fever	12.7	48	3.97	no	yes	yes	yes	no
512	Female	18-35	Negative	REACTIVE	Negative	Typhoid fever	13.2	133	9.18	no	yes	no	no	no
441	Male	18-35	Negative	REACTIVE	Negative	Typhoid fever	9.7	150	4.03	yes	no	no	no	no
199	Female	18-35	Negative	REACTIVE	Negative	Typhoid fever	12.6	155	4.8	no	no	no	no	no
370	Female	18-35	Negative	REACTIVE	Negative	Typhoid fever	11.3	169	6.2	yes	no	no	no	no
349	Female	56 and above	Negative	REACTIVE	Negative	Typhoid fever	12.1	182	5.19	no	no	no	no	no
520	Female	36-55	Negative	REACTIVE	Negative	Typhoid fever	12.6	222	4	no	no	no	no	no
212	Female	36-55	Negative	REACTIVE	Negative	Typhoid fever	13.2	237	5.46	no	no	no	no	no
382	Female	36-55	Negative	REACTIVE	Negative	Typhoid fever	13.2	237	5.46	no	no	no	no	no
238	Male	36-55	Negative	REACTIVE	Negative	Typhoid fever	13.3	284	12.1	no	no	no	no	no
408	Female	56 and above	Negative	REACTIVE	Negative	Typhoid fever	11	285	7.31	yes	no	no	no	no
416	Female	18-35	Negative	REACTIVE	Negative	Typhoid fever	10.4	287	6.53	yes	no	no	no	no
290	Male	18-35	Negative	REACTIVE	Negative	Typhoid fever	10.8	297	5.12	yes	no	no	no	no
276	Male	18-35	Negative	REACTIVE	Negative	Typhoid fever	15.9	300	10.43	no	no	no	no	no
359	Female	56 and above	Negative	REACTIVE	Negative	Typhoid fever	11.7	303	6.25	yes	no	no	no	no
211	Female	36-55	Negative	REACTIVE	Negative	Typhoid fever	16.9	315	5.01	no	no	no	no	no
354	Female	36-55	Negative	REACTIVE	Negative	Typhoid fever	13.8	325	7.01	no	no	no	no	no
272	Male	36-55	Negative	REACTIVE	Negative	Typhoid fever	11.4	336	3.48	yes	no	yes	yes	no
92	Male	56 and above	Negative	REACTIVE	Negative	Typhoid fever	14.4	339	14.94	no	no	no	no	no
100	Male	18-35	Negative	REACTIVE	Negative	Typhoid fever	11.3	346	11.11	yes	no	no	no	no
285	Male	18-35	Negative	REACTIVE	Negative	Typhoid fever	17.1	440	6.61	no	no	no	no	no
172	Male	36-55	Negative	REACTIVE	Negative	Typhoid fever	5.2	690	17.41	yes	no	no	no	no
400	Female	36-55	Negative	REACTIVE	Negative	Typhoid fever	11.1	202	5.3	yes	no	no	no	no
118	Male	36-55	Negative	REACTIVE	Negative	Typhoid fever	12.6	245	12.73	yes	no	no	no	no
